# Supplementary material for: Primary care providers’ perceived barriers to obesity treatment and opportunities for improvement: A mixed methods study
Source: PLoS One. 2023 Apr 18;18(4):e0284474. doi: 10.1371/journal.pone.0284474 (PMC10112804; doi:10.1371/journal.pone.0284474)
Supplement: S1 Data — (XLSX) [file pone.0284474.s003.xlsx]

## Sheet: Obes Mgmt Svy Data
Please use the sliding scale to estimate the percent of your total patient panel who are clinically obese (with a BMI >= to 30 kg/m2). - Percent of panel	Please estimate the percent of your clinic encounters that include specific weight loss recommendations, plans or referrals (i.e. beyond general diet & activity statements). - Percent of encounters	In your opinion, what is the minimum percent body weight loss necessary to achieve health benefits? - Selected Choice	In your opinion, what is the minimum percent body weight loss necessary to achieve health benefits? - Other (please specify) - Text	Please indicate your level of agreement with the following reasons why you might not make weight loss recommendations during a clinic visit with a patient with obesity: - I already know that losing weight is not a priority or goal for the patient.	Please indicate your level of agreement with the following reasons why you might not make weight loss recommendations during a clinic visit with a patient with obesity: - The patient has other health concerns or conditions that are more urgent.	Please indicate your level of agreement with the following reasons why you might not make weight loss recommendations during a clinic visit with a patient with obesity: - The patient does not have any weight-related health problems.	Please indicate your level of agreement with the following reasons why you might not make weight loss recommendations during a clinic visit with a patient with obesity: - The patient does not tell me he/she/they want(s) to lose weight.	Please indicate your level of agreement with the following reasons why you might not make weight loss recommendations during a clinic visit with a patient with obesity: - The patient already knows what he/she/they need(s) to do to manage their weight.	Please indicate your level of agreement with the following reasons why you might not make weight loss recommendations during a clinic visit with a patient with obesity: - I don't want to offend my patient by discussing his/her/their weight.	Please indicate your level of agreement with the following reasons why you might not make weight loss recommendations during a clinic visit with a patient with obesity: - It is not my role as a physician to counsel on weight loss.	Please indicate your level of agreement with the following reasons why you might not make weight loss recommendations during a clinic visit with a patient with obesity: - I am not confident in my ability to make specific weight loss/control recommendations.	Please indicate your level of agreement with the following reasons why you might not make weight loss recommendations during a clinic visit with a patient with obesity: - I do not believe that the patient will take the necessary steps to lose weight.	Please indicate your level of agreement with the following reasons why you might not make weight loss recommendations during a clinic visit with a patient with obesity: - Helping patients to lose weight is not a priority for me.	Please indicate your level of agreement with the following reasons why you might not make weight loss recommendations during a clinic visit with a patient with obesity: - The visit duration is too short.	Please indicate your level of agreement with the following reasons why you might not make weight loss recommendations during a clinic visit with a patient with obesity: - The available weight loss strategies are not effective.	Please indicate your level of agreement with the following reasons why you might not make weight loss recommendations during a clinic visit with a patient with obesity: - The patient does not have insurance coverage for the available weight loss resources/programs.	Please indicate your level of agreement with the following reasons why you might not make weight loss recommendations during a clinic visit with a patient with obesity: - I cannot bill for conversations about weight loss.	Which of the following would help you to more effectively support weight loss among your patients with obesity? (Select all that apply) - Selected Choice	Which of the following would help you to more effectively support weight loss among your patients with obesity? (Select all that apply) - Other (please specify) - Text	Over the past 12 months, how often have you used the following treatments or made referrals to the following programs when treating patients with obesity? - Dietitian	Over the past 12 months, how often have you used the following treatments or made referrals to the following programs when treating patients with obesity? - Anti-obesity/weight control medication	Over the past 12 months, how often have you used the following treatments or made referrals to the following programs when treating patients with obesity? - Lifestyle change program (e.g., Weight Watchers, Diabetes Prevention Program, MHealthy)	Over the past 12 months, how often have you used the following treatments or made referrals to the following programs when treating patients with obesity? - Hunger Within Program	Over the past 12 months, how often have you used the following treatments or made referrals to the following programs when treating patients with obesity? - Metabolic Fitness Program (through Preventive Cardiology)	Over the past 12 months, how often have you used the following treatments or made referrals to the following programs when treating patients with obesity? - Endoscopic bariatric weight loss program (balloon device; aspiration device; endoscopic sleeve gastroplasty)	Over the past 12 months, how often have you used the following treatments or made referrals to the following programs when treating patients with obesity? - Weight loss surgery (i.e. bariatric surgery)	Over the past 12 months, how often have you used the following treatments or made referrals to the following programs when treating patients with obesity? - Weight management program (through Metabolism, Endocrinology, and Diabetes)	Over the past 12 months, how often have you used the following treatments or made referrals to the following programs when treating patients with obesity? - Self-help resources	Please indicate your level of agreement with the following statements. - My primary care colleagues consider obesity treatment to be a priority.	Please indicate your level of agreement with the following statements. - My clinic's leadership considers obesity treatment to be a priority.	Please indicate your level of agreement with the following statements. - Michigan Medicine offers adequate weight management resources.	Which, if any, of the following obesity management resources do you use when treating patients with obesity? (Select all that apply) - Selected Choice	Obesity medicine is an emerging field. The American Board of Obesity Medicine (ABOM) maintains standards for assessment and credentialing physicians. Physicians can receive ABOM-certification by completing 60 CME requirements and passing a certifying examination. I am certified in obesity management through the ABOM.	Please indicate your interest in becoming certified in the next three years: - Selected Choice	Tell us a bit about yourself. What is your gender? - Selected Choice	What is your specialty? - Selected Choice	How many years have you been practicing primary care (not including residency training)?	How many HALF days per week do you devote to outpatient clinical practice? - Selected Choice
75	40	15		8	9	9	9	10	8	12	9	8	10	8	8	8	10	1,11,4,6		1	3	1	5	5	2	1	5	5	1	1	3	7,6	5	6	2	1	3	6
60	25	14		9	8	10	9	10	11	12	11	11	11	9	11	10	12	1,10,3,12,11,4		1	2	2	3	4	3	3	3	2	2	2	4	7	5	2	2	1	1	8
30	20	9		10	9	10	11	11	12	12	11	11	12	9	10	10	11	1,11,5,6		2	2	2	4	4	3	3	3	2	2	1	2	7	5	2	1	1	3	7
35	20	12	Healthy lifestyle changes can provide health benefits without weight loss	10	9	9	11	11	10	12	11	11	12	9	10	10	12	1,3		1	3	2	5	5	4	4	3	2	2	2	2	7	5	6	1	1	1	6
80	35	9		9	9	9	11	9	11	12	9	11	11	9	9	8	9	1,3,2,12,11,4		2	2	1	2	3	3	3	3	1	1	3	3	7	5	2	2	1	2	6
60	25	9		10	9	11	9	9	11	11	11	10	11	9	9	9	12	1,10,3,2,12,11,4,5,6		1	3	3	5	5	3	3	4	2	2	3	3	7	5	1	1	1	1	6
45	10	15		9	9	9	10	11	10	12	11	10	11	9	11	11	12	1,10,3,2,12,11,4,5,6		2	3	1	2	3	3	3	3	2	2	2	4	7	5	6	2	1	3	5
45	20	13		9	10	10	11	11	11	12	11	10	11	9	11	9	11	2,11,4,5,6		2	3	2	2	2	3	3	2	3	2	2	3	7	5	2	2	1	3	7
25	10	9		9	8	11	11	10	11	12	11	11	12	9	10	10	10	1,3,12,11		2	3	2	4	4	5	3	2	5	2	2	3	7	5	6	2	1	3	6
50	5	14		12	9	10	9	9	10	12	11	9	11	8	10	8	10	1,10,3,11,4,6		2	3	2	4	2	2	2	3	3	1	1	4	2,7	5	6	2	1	2	7
50	50	9		12	10	12	9	11	11	8	12	10	12	9	12	11	11	1,12,11,4		2	2	2	2	4	3	3	3	1	3	3	4	2,7	5	7	1	1	1	7
85	50	12	0.07	8	9	11	11	9	9	12	11	8	12	8	10	10	12	10,3,2,12,11,4,8	more training on anti-obesity medication management	2	3	1	5	3	3	3	3	1	1	1	2	7	5	2	2	1	3	5
50	15	15		11	9	12	9	9	9	12	9	9	11	9	9	9	12	1,10,3,12,11,4,6		2	3	2	4	5	3	3	3	2	3	2	4	7	5	6	2	1	1	7
25	5	9		11	8	11	11	11	12	11	11	11	11	9	11	12	12	1,3,11,5		4	4	3	5	5	4	4	5	3	2	3	4	7	5	1	2	1	3	9
50	25	14		11	9	11	11	10	10	12	11	10	12	9	10	9	9	1,10,3,11,4		3	3	1	2	3	3	3	2	1	2	2	5	7	5	6	2	1	2	9
40	30	14		12	11	11	10	9	10	12	12	10	12	10	10	10	10	1,10,2,12,11,4		2	2	2	2	2	2	2	2	2	3	2	3	3,4	5	2	2	1	2	7
70	5	14		11	9	9	9	9	8	12	8	10	12	8	11	9	12	1,10,3,2,11,6		5	5	5	5	5	5	3	4	5	2	2	3	6	5	2	2	1	1	5
60	80	9		12	8	10	12	11	12	12	12	12	12	8	12	12	12	1,12,4,5,6,8	additional visit time	2	3	4	4	3	3	3	3	1	5	1	5	2,4,7,6	5	2	2	1	2	6
60	5	15		10	8	9	9	10	8	10	12	10	10	9	9	10	10	1,10,3		3	4	4	5	5	5	3	5	3	2	4	3	7	5	1	5	1	1	6
40	10	9		9	8	12	8	12	8	12	12	9	12	8	10	8	12	1,10,3,11,6		2	3	2	4	5	5	3	3	4	2	3	4	7	5	2	1	1	1	7
50	25	9		11	9	11	11	9	11	12	9	11	12	9	9	9	12	1,10,3		2	4	3	5	3	3	3	3	1	2	2	2	7	5	2	2	1	1	6
65	25	15		9	8	11	11	9	11	8	11	9	11	9	9	11	11	1,10,3,2,12,6		1	2	2	5	5	3	3	3	3	2	3	4	7	5	6	2	1	2	7
75	55	14		9	9	11	11	9	9	12	9	10	12	9	9	9	11	1,10,3,2,11,4,6		1	3	2	5	5	3	3	5	3	1	1	3	2,3,4,7	5	2	2	2	1	8
70	20	9		8	8	9	11	9	11	11	11	9	12	8	9	9	11	1,10,3,11,4		2	3	2	3	3	3	3	3	3	1	1	5	7	5	1	5	2	3	8
75	10	14		9	9	11	11	11	9	12	9	9	11	9	9	12	12	2,12		3	3	2	5	5	3	3	2	2	2	2	4	7	5	1	2	2	3	5
90	50	9		12	12	12	12	12	12	12	12	12	12	12	12	12	12	4,8	Most insurances do not cover dietician referrals for obesity alone.	1	1	1	2	3	2	2	2	1	1	1	5	7	5	2	2	3	3	8
55	40	9		12	8	11	12	12	12	12	9	9	12	9	11	9	11	1,10,3,12,4		1	2	2	3	5	3	3	3	5	1	3	4	7	5	1	2	2	1	8
80	10	14		8	8	9	10	9	12	12	12	9	12	9	9	10	10	4,6		2	2	2	3	3	4	2	4	3	2	3	4	7	5	1	2	2	3	7
50	10	14		8	8	8	10	9	12	12	9	10	12	8	8	8	10	1,10,3,2,12,11,4		2	2	2	5	3	4	3	3	2	1	2	5	7	5	1	5	3	3	7
60	30	9		12	8	12	12	9	10	11	11	12	12	8	9	9	12	1,3,12,6,8	More knowledge of resources for overweight pts who do not qualify for bariatric surgery or our weight loss program. More information on evidence based resources for patients with very low income.	1	3	1	5	5	3	3	3	1	2	3	3	7	5	2	2	3	1	8
40	25	13		10	9	12	10	11	12	12	12	11	12	10	10	12	12	1,3,2,11,5		2	3	2	5	2	3	3	3	1	1	1	3	7	5	1	1	1	3	5
60	10	14		10	9	8	10	10	11	12	11	11	11	10	10	8	11	1,3,2,12,11,4		3	4	3	4	4	2	2	4	3	2	3	4	7,6	5	1	1	2	3	5
35	30	12	0.03	9	8	8	9	11	12	12	11	12	12	9	10	9	12	3,2,12,11,8	Access to ancillary staff (health coaching or lifestyle management) to support my role as prescribing medications and medical oversight in weight loss as PCP so I don't have to refer to a specialty center	2	2	2	5	5	3	3	2	1	4	3	3	1,4	4		2	1	3	6
75	10	14		11	9	11	9	11	12	12	11	10	12	9	11	9	10	1,10,3,12,11,4,5,6		2	2	2	5	5	5	3	3	2	2	2	3	7,6	5	2	2	1	1	6
35	10	9		9	9	11	10	9	12	12	11	10	12	10	11	9	12	1,10,3,2		2	3	2	5	3	3	2	2	2	2	2	2	7	5	1	1	2	3	5
80	70	15		11	9	11	9	9	10	11	11	11	12	8	10	9	9	1,10,3,2,4,6		1	2	1	5	5	3	3	2	1	2	2	4	2,7	5	2	2	2	2	7
65	70	14		11	9	9	12	10	12	12	11	10	12	9	9	9	10	1,10,3,11,4,5,6		2	4	2	3	5	3	3	3	1	1	2	3	7	5	2	2	3	2	8
60	65	12	vague question - any benefits? significant? most?	12	11	11	12	12	9	12	12	12	12	11	11	9	12	12,8	A UM program comparable to the Medical Weight Loss Clincs. Our program at Dom Farms is severely limited. I have NEVER gotten a patient into it.	1	3	2	4	5	2	4	4	2	4	3	4	7,6	5	1	1	2	3	7
55	20	14		8	9	11	9	10	11	12	9	9	12	8	9	11	11	10,11,4		2	3	2	5	5	5	4	5	3	1	2	2	7	5	6	1	1	1	7
65	10	9		12	9	11	9	11	12	12	10	9	11	8	9	11	12	3,2,12,4		2	4	2	5	5	3	3	5	4	3	3	3	7	5	1	2	2	3	5
60	20	12	generally 10% but depends on their starting weight	11	9	12	11	11	12	12	12	11	12	9	9	8	11	10,3,4,8	the existing programs such as the metabolic fitness program and endocrine weight management program need to be MORE INCLUSIVE. these programs are great but too restrictive regarding entry criteria	1	2	1	5	4	5	2	3	1	1	1	4	7	5	2	1	2	2	9
55	25	14		11	8	11	11	9	12	12	11	10	12	8	8	8	11	2,8	Programs that do not select out so many insurance programs, using medical team rather than deferring this all to PCP	1	2	1	4	4	4	2	4	1	1	3	4	3,7	5	2	2	2	2	8
40	10	14		9	10	11	10	10	9	8	9	9	12	9	9	8	10	10,6		2	3	1	3	2	3	3	3	2	2	4	5	7	5	6	2	2	3	7
65	10	9		10	8	11	11	10	9	12	10	10	11	8	11	10	11	10,3		1	3	3	3	5	5	3	3	2	3	4	4	7	5	6	2	2	1	8
40	5	14		11	9	11	9	10	11	12	11	11	12	8	11	10	12	1,10,3,5,8	More available weight loss programs/clinics to direct patients toward (BMI cutoffs can be barrier)	2	2	2	3	3	3	3	3	2	2	2	4	7	5	2	2	1	1	6
70	75	14		12	9	11	11	9	11	12	11	10	11	9	8	12	12	1,10,3,2,12,4		1	3	2	5	5	3	2	5	3	1	2	4	7	5	2	2	1	1	7
20	15	14		11	9	11	12	9	10	12	11	12	12	9	9	11	12	1,3,2,6		1	4	1	5	4	4	4	2	3	1	1	3	7	5	2	2	3	1	7
60	50	9		9	9	11	10	11	10	12	12	11	12	9	10	9	12	13		2	2	3	4	4	3	3	3	2	1	2	3	7	5	1	2	2	2	7
50	15	9		9	8	9	11	10	12	12	11	10	11	10	10	10	12	1,10,3,12,11,5,6		2	3	3	4	5	4	2	3	2	3	3	3	7	5	2	1	2	2	7
60	35	14		9	8	8	9	10	11	12	11	10	9	8	10	10	9	1,12,4		2	3	2	5	3	3	3	3	2	2	3	3	7	5	2	2	1	1	7
85	10	9		12	8	10	12	12	12	12	12	12	12	9	9	9	12	1,10,3,12,11		3	3	2	5	5	3	3	3	5	2	1	5	7	5	2	2	1	1	8
75	50	14		8	9	11	12	12	12	12	12	12	12	12	12	8	12	4,8	Ways to get pts motivated to try	2	3	1	4	2	2	2	3	1	2	2	1	6	5	1	1	2	3	5
60	75	15		12	11	11	11	10	11	12	12	11	12	9	11	11	12	2		2	5	3	2	3	2	2	4	3	2	2	4	7	5	2	1	1	2	6
75	20	14		9	8	11	10	9	11	12	10	10	12	9	11	10	11	3,2,11,4		2	3	2	5	5	3	4	4	2	2	2	3	7	5	2	1	1	1	6
50	10	14		9	8	12	12	11	11	12	12	11	11	9	9	11	12	1,10,3,2,12,11,6		3	2	2	5	5	3	3	3	2	1	1	4	2,3,7	5	2	2	1	2	7
60	25	9		9	9	10	9	11	10	12	9	9	11	9	8	8	10	1,3,2,11		1	3	3	3	3	3	3	3	3	3	3	4	7	5	6	1	2	3	8
30	5	9		9	8	11	10	10	9	12	11	9	12	8	9	8	12	1,10,3,2,12,6		1	2	2	3	3	3	3	3	2	2	1	4	7	5	1	2	1	2	6
35	50	9		9	9	12	9	11	12	12	9	12	12	9	12	9	12	1,10,3,11,6		2	4	2	3	5	3	3	2	2	2	2	2	3	5	2	2	2	1	5
60	25	14		9	9	11	11	10	12	12	10	10	12	11	9	10	11	1,10,3,2,11,4,6		3	1	2	3	3	3	3	3	2	2	3	3	7	5	6	2	1	3	7
50	15	9		11	8	11	11	9	11	12	11	9	11	9	11	9	11	1,10,3		2	3	1	2	3	4	3	2	1	2	2	4	7	5	6	2	2	3	6
60	10	9		11	8	8	9	9	9	12	12	9	11	8	9	8	12	10,3,2,11,4,5		2	2	3	4	4	3	3	4	2	1	1	5	7	5	6	2	1	3	6
65	50	14		11	9	11	11	10	11	8	10	10	12	9	10	10	11	1,10,3,2,12,11,4,6		2	3	1	4	5	3	4	3	1	1	2	3	7	5	1	2	2	3	8
55	50	9		11	9	9	11	11	8	12	11	9	12	9	11	8	11	10,3,4		1	2	3	2	3	3	3	3	1	2	4	4	7	5	2	2	2	2	7
60	15	14		9	8	9	10	9	10	12	10	11	12	8	9	9	12	1,10,11,6		2	4	3	5	5	4	3	4	3	2	2	3	7	5	6	2	1	1	6
50	20	14		9	8	11	10	9	11	12	9	9	11	9	9	9	11	1,10,3		1	2	2	5	3	5	2	3	2	1	1	4	7	5	6	2	1	2	7
95	80	14		11	8	10	11	10	12	12	11	11	11	9	11	12	12	1,10,3,2,4		2	3	4	5	5	3	3	5	3	2	1	2	7	5	6	1	2	1	5
40	10	9		9	9	9	11	9	11	12	9	9	12	8	9	9	10	1,10,3,2,12,11,4		1	4	3	3	5	3	3	3	2	2	2	3	7	5	2	2	2	3	7
40	20	9		11	8	11	11	9	12	12	11	11	12	9	9	11	12	10,3,2,12		3	3	3	5	5	5	3	4	3	2	2	3	7	5	1	1	2	3	5
70	60	9		9	9	9	9	9	9	12	11	9	12	9	9	8	11	1,10,3,2,12,11,4,5,6		1	2	1	3	2	4	3	2	1	2	2	4	2	5	7	2	3	3	9
30	10	9		9	8	9	10	9	11	12	9	9	11	9	11	10	12	1,3,2,6		2	4	2	3	4	3	3	3	2	2	3	4	7	5	1	1	2	3	5
40	5	9		9	9	11	9	10	10	12	11	9	10	8	8	9	10	1,10,3,2,12		1	3	3	3	5	5	3	3	4	2	2	4	7	5	2	2	2	2	8
75	25	10		10	10	10	10	10	10	10	10	10	10	10	10	10	10	1,3,2,12,11		3	4	3	3	5	4	4	1	3	3	3	3	7	5	6	2	2	1	5
55	10	14		9	8	11	12	9	11	12	9	9	12	9	8	8	10	1,10,12,4,8	more comprehensive place to refer them that won't turn them away for insurance coverage, and ideally is local to my clinic	2	3	1	2	3	2	2	2	1	2	3	5	7	5	6	2	3	3	6
80	5	10		8	8	10	11	9	12	12	10	9	12	8	9	9	9	1,10,3,11,4,6		2	2	3	3	3	2	2	3	3	2	2	4	7	5	9	2	2	3	7
65	20	9		9	8	9	10	10	11	11	11	9	11	9	10	9	11	13		1	3	1	2	3	3	3	4	2	3	3	4	1,7,6	5	9	2	2	3	7
65	25	14		10	9	10	11	10	12	12	9	11	12	9	11	12	12	1,10,2,11,6		1	4	3	3	2	4	4	2	1	3	3	4	7	5	1	1	2	3	5
45	70	15		11	9	11	12	10	11	12	11	11	11	9	10	9	10	1,2,12,11,4		2	2	1	1	2	3	4	2	1	3	4	3	7	5	1	2	1	3	6
55	10	15		9	8	11	12	9	11	12	12	12	12	8	9	11	11	1,10,3,2,12,11,4		2	2	2	3	3	3	3	3	1	1	1	3	7	5	1	2	1	3	7
80	90	9		8	8	8	12	12	12	12	11	12	12	9	9	12	12	1,10,3,2,12,4,6		1	2	1	2	4	2	3	2	1	1	3	5	7	5	6	2	1	3	6
30	25	9		11	9	12	12	10	12	12	11	11	12	9	10	12	12	1,10,3,11		2	4	3	4	4	3	3	3	2	1	1	2	7	5	6	1	1	3	6
80	15	9		12	9	10	9	9	8	9	9	9	10	8	9	9	9	1,2,11,4,8	specialized obesity clinics	2	3	2	4	3	4	3	3	2	4	3	3	4,7	4		2	1	3	7
50	5	14		11	8	11	9	10	8	12	9	9	11	8	9	9	10	1,2		2	3	2	3	3	4	3	3	1	2	2	4	7	5	6	1	1	3	7
40	75	14		9	9	9	11	11	11	12	11	10	11	8	11	9	11	11,4		2	2	2	3	4	3	3	3	3	2	2	3	7	5	6	2	1	3	7
35	20	9		9	9	9	9	9	11	11	9	9	11	8	9	9	11	2,12		2	3	1	2	2	2	2	3	1	2	2	5	7	5	1	2	1	3	6
55	20	15		9	8	10	9	9	9	12	10	9	12	9	10	10	11	1,10,3,2,12		2	4	3	5	4	3	3	5	2	1	1	1	7	5	2	2	1	1	5
40	15	9		10	11	12	11	10	12	12	12	11	12	9	11	11	12	1,10,2,11,5		2	3	1	5	4	3	3	4	2	1	1	4	7	5	1	1	1	3	5
20	25	9		11	9	11	11	10	11	12	12	9	12	11	10	11	11	12		3	3	2	3	3	3	3	3	2	2	2	2	7	5	1	2	1	2	6
50	5	9		11	9	12	12	9	10	12	9	9	11	8	10	9	11	10,3,2,12,11,4,8	better insurance coverage to reduce barriers for my patients	3	3	2	2	3	3	3	3	1	1	3	3	7	5	1	2	1	3	7
50	15	14		8	10	12	12	9	12	12	10	8	11	11	8	9	11	10,3,2,12,11,8	I work in WAYNE county. training must include options that are not only for A2/Washtenaw people	1	3	1	2	3	3	3	3	1	2	3	4	7	5	2	2	2	3	7
35	10	9		9	8	9	9	10	8	12	10	11	12	8	9	10	11	1,10,3,2,12,11,4		3	4	3	5	5	4	4	5	3	2	4	3	7	5	6	2	2	1	5
25	20	9		12	12	11	11	10	12	12	11	9	12	9	8	9	12	1,10,3,11,4,5		3	3	2	5	5	3	3	5	1	2	2	2	7	5	1	1	3	3	8
75	35	11		11	9	11	12	11	12	12	9	11	12	10	9	9	10	1,10,3,11,4		1	2	2	5	5	3	3	2	4	2	2	3	7	5	6	2	2	1	8
55	30	15		9	9	11	11	9	12	12	10	10	12	9	10	9	11	3,12		2	3	2	3	4	2	2	2	2	2	2	4	6	5	1	2	2	3	5
40	50	14		9	9	11	9	11	12	12	12	11	12	8	8	8	9	1,10,3,2,4,6,8	educational material in different languages, insurance coverage for non pharmacotherapy strategies for weight loss and office visit	1	3	1	2	2	3	3	2	1	1	2	3	7	5	2	2	3	3	7
60	10	9		9	8	10	11	11	11	11	9	11	11	9	9	11	10	1,10		1	2	1	4	3	3	3	3	1	2	3	4	7,6	5	6	2	3	1	7
75	30	15		10	8	12	9	11	11	12	12	9	12	8	10	8	12	1,10,3		3	3	2	4	4	3	3	3	3	2	2	4	7	5	6	2	2	3	7
70	15	15		9	8	12	12	9	12	12	12	12	12	9	9	12	12	8	time for counseling	2	3	2	5	5	3	3	3	1	3	3	3	7	5	6	2	2	2	6
60	5	9		9	9	11	11	9	11	12	9	9	11	8	10	9	12	1,10,3,2,12,11,4		2	3	2	3	3	3	3	3	3	2	3	4	7	5	2	2	1	2	5
85	50	15		10	9	11	11	11	11	12	11	11	12	9	10	10	11	1,10,3,12,4,5,6		1	4	2	5	5	3	2	3	2	2	2	3	7	5	2	2	1	1	8
85	10	14		11	9	12	12	9	12	12	11	9	12	9	11	10	11	1,10,3,2,12,11,4,6		3	3	2	5	5	5	3	3	2	2	4	4	7	5	2	2	1	2	7
70	40	14		9	9	11	9	9	9	12	12	10	12	9	10	9	12	1,3,4,6		2	3	2	5	4	3	3	4	2	2	3	4	6	5	2	2	1	3	7
30	5	9		11	10	11	12	12	12	12	11	11	12	8	9	8	12	1,10,3,2,11,4,6		2	5	3	5	4	4	4	5	2	1	3	3	7	5	6	2	1	1	6
45	35	9		10	9	11	11	11	12	12	12	10	12	11	11	10	12	12		2	3	1	4	2	3	3	2	2	2	2	3	7	5	1	1	1	3	7
80	10	15		10	8	12	12	10	12	12	11	10	11	8	9	9	12	1,10,3,2,11,4,5,6		3	4	2	5	5	4	4	4	2	2	3	3	7	5	2	1	1	1	7
35	80	15		11	8	11	12	11	12	12	12	11	12	8	11	11	12	1,10		1	2	1	3	5	2	2	3	1	1	2	2	2,7	5	2	2	1	1	6
35	25	9		10	9	11	11	10	11	12	12	11	12	9	11	11	9	1,10,3,2,11,4,5,6		1	3	2	3	3	3	3	3	2	3	2	2	7	5	1	1	1	3	6
80	25	14		10	9	10	10	9	12	12	9	11	12	8	11	9	12	1,3,11,5		1	3	1	4	2	3	3	2	2	2	2	3	7	5	2	1	1	3	6
50

## Sheet: Codebook
*Survey period: November 2020; N obs=107
	Variable		Survey questions
	label	code/content info
PCP responses	Percent of total patient panel who are clinically obese	range: [20, 95], with interval of 5 percent values	Please use the sliding scale to estimate the percent of your total patient panel who are clinically obese (with a BMI >= to 30 kg/m2). - Percent of panel
	Percent of PCP clinic encounters that include specific weight loss recommendations, plans or referrals	range: [5, 90], with interval of 5 percent values	Please estimate the percent of your clinic encounters that include specific weight loss recommendations, plans or referrals (i.e. beyond general diet & activity statements). - Percent of encounters
	Minimum percent body weight loss necessary to achieve health benefit	9=5% 14=10% 10=15% 11=20% 15=It depends on the patient's starting weight 13=I don't know 12=Other (please specify)	In your opinion, what is the minimum percent body weight loss necessary to achieve health benefits? - Selected Choice
	Minimum percent body weight loss necessary to achieve health benefit, other	The 5 nonmissing texts are "3%", "7%", "Healthy lifestyle changes can provide health benefits without weight loss", "generally 10% but depends on their starting weight", "vague question - any benefits? significant? most?"	In your opinion, what is the minimum percent body weight loss necessary to achieve health benefits? - Other (please specify) - Text
	Reason of not recommending weight loss for a patient w/ obesity
	losing weight is not a priority or goal for the patient	8=Strongly agree 9=Somewhat agree 10=Neither agree nor disagree 11=Somewhat disagree 12=Strongly disagree	Please indicate your level of agreement with the following reasons why you might not make weight loss recommendations during a clinic visit with a patient with obesity: - I already know that losing weight is not a priority or goal for the patient.
	patient has other health concerns or conditions that are more urgent		Please indicate your level of agreement with the following reasons why you might not make weight loss recommendations during a clinic visit with a patient with obesity: - The patient has other health concerns or conditions that are more urgent.
	patient does not have any weight-related health problems		Please indicate your level of agreement with the following reasons why you might not make weight loss recommendations during a clinic visit with a patient with obesity: - The patient does not have any weight-related health problems.
	patient does not tell me he/she/they want(s) to lose weight		Please indicate your level of agreement with the following reasons why you might not make weight loss recommendations during a clinic visit with a patient with obesity: - The patient does not tell me he/she/they want(s) to lose weight.
	patient already knows what he/she/they need(s) to do to manage their weight		Please indicate your level of agreement with the following reasons why you might not make weight loss recommendations during a clinic visit with a patient with obesity: - The patient already knows what he/she/they need(s) to do to manage their weight.
	don't want to offend my patient by discussing his/her/their weight		Please indicate your level of agreement with the following reasons why you might not make weight loss recommendations during a clinic visit with a patient with obesity: - I don't want to offend my patient by discussing his/her/their weight.
	not my role as a physician to counsel on weight loss		Please indicate your level of agreement with the following reasons why you might not make weight loss recommendations during a clinic visit with a patient with obesity: - It is not my role as a physician to counsel on weight loss.
	not confident in my ability to make specific weight loss/control recommendations		Please indicate your level of agreement with the following reasons why you might not make weight loss recommendations during a clinic visit with a patient with obesity: - I am not confident in my ability to make specific weight loss/control recommendations.
	not believe that the patient will take the necessary steps to lose weight		Please indicate your level of agreement with the following reasons why you might not make weight loss recommendations during a clinic visit with a patient with obesity: - I do not believe that the patient will take the necessary steps to lose weight.
	helping patients to lose weight is not a priority		Please indicate your level of agreement with the following reasons why you might not make weight loss recommendations during a clinic visit with a patient with obesity: - Helping patients to lose weight is not a priority for me.
	short visit duration		Please indicate your level of agreement with the following reasons why you might not make weight loss recommendations during a clinic visit with a patient with obesity: - The visit duration is too short.
	available weight loss strategies are not effective		Please indicate your level of agreement with the following reasons why you might not make weight loss recommendations during a clinic visit with a patient with obesity: - The available weight loss strategies are not effective.
	patient does not have insurance coverage for the available weight loss resources/programs		Please indicate your level of agreement with the following reasons why you might not make weight loss recommendations during a clinic visit with a patient with obesity: - The patient does not have insurance coverage for the available weight loss resources/programs.
	cannot bill for conversations about weight loss		Please indicate your level of agreement with the following reasons why you might not make weight loss recommendations during a clinic visit with a patient with obesity: - I cannot bill for conversations about weight loss.
	Resources that help you support weight loss among your patients with obesity	PCP replies all reasons that apply. An example of the responses is "1,10,3,2,12,11,4". 1=More training on Michigan Medicine weight loss resources and programs 10=More training on effective dietary counseling 3=Increased knowledge of effective self-help resources (e.g. mobile health tools, books, websites) 2=More support from clinic staff (e.g. brief lifestyle counseling by medical assistant) 12=P…	Which of the following would help you to more effectively support weight loss among your patients with obesity? (Select all that apply) - Selected Choice
	Reasons that help you support weight loss among your patients with obesity, other	There are 16 non-missing texts listed in the worksheet "Other_texts"	Which of the following would help you to more effectively support weight loss among your patients with obesity? (Select all that apply) - Other (please specify) - Text
	Treatment frequency over past 12 months
	dietitian	1=Very often (Weekly) 2=Often (A few times a month) 3=Rarely (A few times a year) 4=Never, but I am aware of this resource 5=Never, and I am not aware of this resource	Over the past 12 months, how often have you used the following treatments or made referrals to the following programs when treating patients with obesity? - Dietitian
	anti-obesity/weight control medication		Over the past 12 months, how often have you used the following treatments or made referrals to the following programs when treating patients with obesity? - Anti-obesity/weight control medication
	lifestyle change program (e.g., Weight Watchers, Diabetes Prevention Program, MHealthy)		Over the past 12 months, how often have you used the following treatments or made referrals to the following programs when treating patients with obesity? - Lifestyle change program (e.g., Weight Watchers, Diabetes Prevention Program, MHealthy)
	Hunger Within Program		Over the past 12 months, how often have you used the following treatments or made referrals to the following programs when treating patients with obesity? - Hunger Within Program
	Metabolic Fitness Program (through Preventive Cardiology)		Over the past 12 months, how often have you used the following treatments or made referrals to the following programs when treating patients with obesity? - Metabolic Fitness Program (through Preventive Cardiology)
	Endoscopic bariatric weight loss program (balloon device; aspiration device; endoscopic sleeve gastroplasty)		Over the past 12 months, how often have you used the following treatments or made referrals to the following programs when treating patients with obesity? - Endoscopic bariatric weight loss program (balloon device; aspiration device; endoscopic sleeve gastroplasty)
	weight loss surgery (i.e. bariatric surgery)		Over the past 12 months, how often have you used the following treatments or made referrals to the following programs when treating patients with obesity? - Weight loss surgery (i.e. bariatric surgery)
	weight management program (through Metabolism, Endocrinology, and Diabetes)		Over the past 12 months, how often have you used the following treatments or made referrals to the following programs when treating patients with obesity? - Weight management program (through Metabolism, Endocrinology, and Diabetes)
	self-help resources		Over the past 12 months, how often have you used the following treatments or made referrals to the following programs when treating patients with obesity? - Self-help resources
	Agreement level: my primary care colleagues consider obesity treatment to be a priority	1=Strongly agree 2=Agree 3=Neither agree nor disagree 4=Disagree 5=Strongly disagree	Please indicate your level of agreement with the following statements. - My primary care colleagues consider obesity treatment to be a priority.
	Aggrement level: my clinic's leadership considers obesity treatment to be a priority		Please indicate your level of agreement with the following statements. - My clinic's leadership considers obesity treatment to be a priority.
	Agreement level: Michigan Medicine offers adequate weight management resources		Please indicate your level of agreement with the following statements. - Michigan Medicine offers adequate weight management resources.
	Obesity management resources you use when treating patients with obesity	PCP replies all resources that apply. An example of the responses is "2,4,7,6". 1=ACCE/ACE Algorithm for the Medical Care of Patients with Obesity 2=Pharmacologic Management of Obesity: An Endocrine Society Clinical Practice Guidelines 3=2013 AHA/ACC/TOS Guidelines for the Management of Overweight and Obesity in Adults 4=Obesity Medicine Association Obesity Algorithm 7=I use my clinical judgement…	Which, if any, of the following obesity management resources do you use when treating patients with obesity? (Select all that apply) - Selected Choice
	Obesity management resources you use when treating patients with obesity, other	There are 16 non-missing texts listed in the worksheet "Other_texts"	Which, if any, of the following obesity management resources do you use when treating patients with obesity? (Select all that apply) - Other (please specify) - Text
	Whether I am certified in obesity management through the ABOM	4=yes 5=no	Obesity medicine is an emerging field. The American Board of Obesity Medicine (ABOM) maintains standards for assessment and credentialing physicians. Physicians can receive ABOM-certification by completing 60 CME requirements and passing a certifying examination. I am certified in obesity management through the ABOM.
	Years that PCP have been certified in obesity medicine (ABOM)	There are two non-missing texts, which are "0" and "2".	Please indicate how many years you have been certified in obesity medicine:
	How interested in becoming ABOM certified in the next three years	1=I am not interested in becoming certified. 7=I am in the process of becoming certified. 2=I am interested in becoming certified but I have not started the process. 6=I am unsure. 9=Other (please specify)	Please indicate your interest in becoming certified in the next three years: - Selected Choice
	How interested in becoming ABOM certified in the next three years, other	There are two non-missing texts, which are "I considered this a few years ago but was not supported by my division" "Interested but MM will have to free up my time to do it."	Please indicate your interest in becoming certified in the next three years: - Other (please specify) - Text
PCP demgraphic info	PCP gender	1=Male 2=Female 4=Other (please specify) 5=Prefer not to answer	Tell us a bit about yourself. What is your gender? - Selected Choice
	PCP gender, other	all missing	Tell us a bit about yourself. What is your gender? - Other (please specify) - Text
	PCP speciality	1=Family Medicine 2=Internal Medicine 3=Med-Peds 4=Other (please specify)	What is your specialty? - Selected Choice
	PCP speciality, other	all missing	What is your specialty? - Other (please specify) - Text
	PCP years of practicing primary care (not including residency training)	1= <5 years 2= 5-10 years 3= >10 years	How many years have you been practicing primary care (not including residency training)?
	PCP HALF days per week devotes to outpatient clinical practice	5=1-2 HALF days 6=3-4 7=5-6 8=7-8 9=Other (please specify)	How many HALF days per week do you devote to outpatient clinical practice? - Selected Choice
	PCP HALF days per week devotes to outpatient clinical practice, other	the texts are "Not currently seeing patients -- retired", "10", "4-5"	How many HALF days per week do you devote to outpatient clinical practice? - Other (please specify) - Text
	Whether willing to be contacted for an interview regarding obesity management in primary care	1=yes 2=no	Can we contact you directly to participate in a brief interview regarding obesity management in primary care?
